# Supplementary material for: New Sesquiterpene Glycosides from the Flowers of Aster koraiensis and Their Inhibition Activities on EGF- and TPA-Induced Cell Transformation
Source: Plants (Basel). 2023 Apr 20;12(8):1726. doi: 10.3390/plants12081726 (PMC10146194; doi:10.3390/plants12081726)
Supplement: Supplementary file 1 [file plants-12-01726-s001.zip]

Archive with 1 entries (1 files):
- plants-2203177-supplementary.pdf
